# Supplementary material for: Development and Application of Performance Assessment Criteria for Next-Generation Sequencing-Based HIV Drug Resistance Assays
Source: Viruses. 2020 Jun 10;12(6):627. doi: 10.3390/v12060627 (PMC7354553; doi:10.3390/v12060627)
Supplement: Supplementary file 1 [file viruses-12-00627-s001.zip]

Archive with 2 entries (2 files):
- TableS1-revised.xlsx
- TableS2-S3-revised.docx
