# Supplementary material for: Development and Application of Performance Assessment Criteria for Next-Generation Sequencing-Based HIV Drug Resistance Assays
Source: Viruses. 2020 Jun 10;12(6):627. doi: 10.3390/v12060627 (PMC7354553; doi:10.3390/v12060627)
Supplement: Supplementary file 1 [file viruses-12-00627-s001.zip › TableS1-revised.xlsx]

## Sheet: Sheet1
Panel	Description	Accession / ID	Viral Load (cp / mL)	Order information	Known Drug Resistance Mutations
Sensitivity Replicate #1	Wild-type HXB2, 0% DRMs	N/A	500000	N/A	N/A
	Plasmid mix, 1% DRMs		500000		RT (M41L, K65R, D67N, K70E, L74V, L100I, K101E, K103N, V106A, Y115F, Q151M, Y181C, M184I, Y188C, G190E, D30N, L210W, T215F, K219E, V32I, M230L) ; PR (M46I, G48V, I47V, I50V, I54V, L76V, V82A, I84V, N88D, L90M, A62V, E138K, L33F)
	Plasmid mix, 2% DRMs		500000
	Plasmid mix, 5% DRMs		500000
	Plasmid mix, 10% DRMs		500000
	Plasmid mix, 20% DRMs		500000
	Mutant HXB2, 100% DRMs		500000
Sensitivity Replicate #2	Wild-type HXB2, 0% DRMs		500000		N/A
	Plasmid mix, 1% DRMs		500000		RT (M41L, K65R, D67N, K70E, L74V, L100I, K101E, K103N, V106A, Y115F, Q151M, Y181C, M184I, Y188C, G190E, D30N, L210W, T215F, K219E, V32I, M230L) ; PR (M46I, G48V, I47V, I50V, I54V, L76V, V82A, I84V, N88D, L90M, A62V, E138K, L33F)
	Plasmid mix, 2% DRMs		500000
	Plasmid mix, 5% DRMs		500000
	Plasmid mix, 10% DRMs		500000
	Plasmid mix, 20% DRMs		500000
	Mutant HXB2, 100% DRMs		500000
Sensitivity Replicate #3	Wild-type HXB2, 0% DRMs		500000		N/A
	Plasmid mix, 1% DRMs		500000		RT (M41L, K65R, D67N, K70E, L74V, L100I, K101E, K103N, V106A, Y115F, Q151M, Y181C, M184I, Y188C, G190E, D30N, L210W, T215F, K219E, V32I, M230L) ; PR (M46I, G48V, I47V, I50V, I54V, L76V, V82A, I84V, N88D, L90M, A62V, E138K, L33F)
	Plasmid mix, 2% DRMs		500000
	Plasmid mix, 5% DRMs		500000
	Plasmid mix, 10% DRMs		500000
	Plasmid mix, 20% DRMs		500000
	Mutant HXB2, 100% DRMs		500000
Specificity	Viral RNA (Infectious Clone)	JQ814893	500000	Cat #12225 (aidsreagent.org)	RT (M230L, E138G, H221Y, F227L, M41L, L210W, T215Y, K122E, D177E, I178L, R211K, V245M, I293V)
	Viral RNA (Infectious Clone)	JQ814886	500000	Cat #12227 (aidsreagent.org)	RT (K101P, K103N, M41L, T215Y, A98S, K102Q, D123E, K166R, D177E, D192N, R211K, V245K, K277R, R284K, T286A, E297K)
	Viral RNA (Infectious Clone)	JQ814890	500000	Cat #12231 (aidsreagent.org)	RT (K103N, Y181C, V179F, M41L, T215F, K49R, K82R, A98S, D177E, G196E, Q207K, R211A, L228R, A272P, I293V, K311R)
	Viral RNA (Infectious Clone)	JQ814888	500000	Cat #12233 (aidsreagent.org)	RT (K101E, Y181V, K70R, M184V, T215F, T27S, E28K, K32E, V60I, T69N, R83K, V179I, T200A, Q207D, L228R, V245E, T286A, E297K)
	Viral RNA (Infectious Clone)	JQ814891	500000	Cat #12235 (aidsreagent.org)	RT (K101E, Y181C, G190A, A98G, M41L, D67N, T69D, L74I, L210W, T215Y, T39E, E44D, V118I, K122E, I135T, G196E, E203K, R211K, A272S, V276T, K277R, Q278E, L283I, I293V, E297K)
	Viral RNA (Infectious Clone)	JQ814889	500000	Cat #12237 (aidsreagent.org)	RT (Y181C, G190A, V106I, H221Y, V35I, S68G, A98S, D121E, K122E, I135V, R211K, F214L, V245E, D250E, A272P, E297K)
	Viral RNA (Infectious Clone)	JQ814892	500000	Cat #12239 (aidsreagent.org)	RT (K101E, E138K, Y181C, A98G, M41L, T215D, K122E, I135T, S162Y, T200A, L210F, P243T, V245E, D250E, A272P, I274V, Q278H, K281R, T286A, A288S, K311R)
	Viral RNA (Infectious Clone)	JQ814887	500000	Cat #12241 (aidsreagent.org)	RT (K101E, G190S, E138G, V35M, R211K, V245E, S251I)
	Viral RNA (Infectious Clone)	KC109813	500000	Cat #118000 (aidsreagent.org)	PR (10I, 11I, 12K, 13V, 20V, 32I, 33F, 35G, 36I, 37D, 46I, 47V, 54M, 57K, 58E, 63P, 64V, 66V, 71V, 73S, 84V, 89V, 90M)
	Viral RNA (Infectious Clone)	KC109799	500000	Cat #118001 (aidsreagent.org)	PR (10F, 16A, 19I, 20R, 33F, 35D, 36I, 37D, 43T, 46L, 54V, 55R, 60E, 62V, 63P, 71V, 82A, 84V, 90M, 93L)
	Viral RNA (Infectious Clone)	GQ213968	500000	Cat #118003 (aidsreagent.org)	PR (10I, 20R, 33F, 34T, 35D, 36I, 37D, 43T, 46I, 48V, 50V, 54S, 57K, 62V, 63P, 71V, 72V, 82A)
	Viral RNA (Infectious Clone)	KC109800	500000	Cat #118005 (aidsreagent.org)	PR (10I, 37D, 48V, 53L, 71T, 77I, 54V, 82A, 90M, 93L)
	Viral RNA (Infectious Clone)	KC109811	500000	Cat #118006 (aidsreagent.org)	PR (10I, 37D, 46I, 64P, 71T, 72V, 77I, 84V, 89M, 90M)
	Viral RNA (Infectious Clone)	KC109812	500000	Cat #118007 (aidsreagent.org)	PR (10I, 13V, 32I, 33F, 36I, 41K, 47A, 63P, 70E, 71V, 82A, 90M, 93L)
	Viral RNA (Infectious Clone)	KC109803	500000	Cat #118008 (aidsreagent.org)	PR (10F, 11I, 12P, 13V, 15V, 19P, 20T, 33F, 35G, 36I, 41K, 43T, 46L, 54V, 62V, 63P, 70T, 71I, 73S, 82A, 79A, 84V, 89V, 90M)
	Viral RNA (Infectious Clone)	KC109801	500000	Cat #118009 (aidsreagent.org)	PR (10F, 15V, 30N, 33F, 35D, 36L, 37E, 43T, 60E, 62V, 63P, 84V, 88D, 90M)
Limit of Detection Replicate #1	plasma, PNL4.3 derivitive	R5-Tropic, PNL4.3	50000	Cat #11389 (aidsreagent.org)	N/A
	plasma, PNL4.3 derivitive		10000
	plasma, PNL4.3 derivitive		5000
	plasma, PNL4.3 derivitive		3000
	plasma, PNL4.3 derivitive		2000
	plasma, PNL4.3 derivitive		1000
Limit of Detection Replicate #2	plasma, PNL4.3 derivitive		50000
	plasma, PNL4.3 derivitive		10000
	plasma, PNL4.3 derivitive		5000
	plasma, PNL4.3 derivitive		3000
	plasma, PNL4.3 derivitive		2000
	plasma, PNL4.3 derivitive		1000
Limit of Detection Replicate #3	plasma, PNL4.3 derivitive		50000
	plasma, PNL4.3 derivitive		10000
	plasma, PNL4.3 derivitive		5000
	plasma, PNL4.3 derivitive		3000
	plasma, PNL4.3 derivitive		2000
	plasma, PNL4.3 derivitive		1000
Patient Samples	plasma, patient sample	N/A	66454	N/A	Uncharacterized
	plasma, patient sample		369347
	plasma, patient sample		195079
	plasma, patient sample		8427569
	plasma, patient sample		111168
	plasma, patient sample		45433
	plasma, patient sample		2128342
	plasma, patient sample		10000000
	plasma, patient sample		2408823
	plasma, patient sample		42700		RT (M41L, D67N, T69D, K70R, A98G, V118I, V179E, Y181C, M184V, G190A, T215F, K219Q); PR (L10F, M46I, L63P, 184V, L90M)
	plasma, patient sample		155000		RT (M41L, E44D, D67N, T69D, L74V, V106A, V118I, M184V, G190A, L210W, T215Y); PR (L10F, M46I, I47V, 154M, L63P, A71T, 184V, L90M)
	plasma, patient sample		687000		RT (M41L, E44D, D67N, K70R, L74V, K103N, V118I, Y181C, M184V, G190A, L210W, T215Y, K219E); PR (L10F, K20R, M46I, 154V, L63P, V82F, 184V, L90M)
NTC	PCR-NTC	N/A
NTC	Plasma-NTC
NTC	Library-NTC
